# Supplementary material for: Beef, Chicken, and Soy Proteins in Diets Induce Different Gut Microbiota and Metabolites in Rats
Source: Front Microbiol. 2017 Jul 27;8:1395. doi: 10.3389/fmicb.2017.01395 (PMC5530634; doi:10.3389/fmicb.2017.01395)
Supplement: Supplementary file 6 [file DataSheet1.XLSX]

## Sheet: Sheet1
F/B ratio and body weight in beef group
	3Beef1	3Beef10	3Beef11	3Beef2	3Beef5	3Beef6	3Beef7	3Beef8
f/b	2.88951	4.6449	8.04881	0.115228	2.30597	2.11681	6.13255	7.49631
BW	590	648	672	404	486	368	560	684
